# Supplementary material for: Bioprospecting of Targeted Phenolic Compounds of Dictyota dichotoma, Gongolaria barbata, Ericaria amentacea, Sargassum hornschuchii and Ellisolandia elongata from the Adriatic Sea Extracted by Two Green Methods
Source: Mar Drugs. 2023 Jan 29;21(2):97. doi: 10.3390/md21020097 (PMC9962685; doi:10.3390/md21020097)
Supplement: Supplementary file 1 [file marinedrugs-21-00097-s001.zip]

Archive with 1 entries (1 files):
- marinedrugs-2137308-supplementary.pdf
